# Supplementary material for: Cardioprotective effects of enteral vs. parenteral lactoferrin administration on myocardial ischemia-reperfusion injury in a rat model of stunned myocardium
Source: BMC Pharmacol Toxicol. 2022 Oct 14;23:78. doi: 10.1186/s40360-022-00619-w (PMC9563476; doi:10.1186/s40360-022-00619-w)
Supplement: Supplementary file 1 — Supplementary Material 1 [file 40360_2022_619_MOESM1_ESM.xlsx]

## Sheet: Enteral groups, function
Cardioprotective effects of enteral vs parenteral lactoferrin administration on myocardial ischemia-reperfusion injury in a rat model of stunned myocardium
Keisuke Omiya, Yosuke Nakadate, Takeshi Oguchi, Tamaki Sato, Toru Matsuokaa, Masako Abe, Akiko Kawakami, Takashi Matsukawa, Hiroaki Sato
Table S1. Function in the enteral lactoferrin groups
Animal #		HR 0(base)	HR 20	HR 40	HR 45	HR 50	HR 55		dP/dt 0(base)	dP/dt 20	dP/dt 40	dP/dt 45	dP/dt 50	dP/dt 55		CF 0(base)	CF 20	CF 40	CF 45	CF 50	CF 55		LVEDP 0(base)	20	40	45	50	55		sBP 0(base)	20	40	45	50	55
control-1		274	208	vf	vf	244	262		2620	2700	70	120	1680	1850		15	14.8	10	12	14	13.2		6	6	34	32	7	6		112	129	36	36	83	80
control-2		228	224	vf	vf	vf	vf		2740	2870	80	350	470	470		15.6	16.4	14.2	15	15.2	15.6		6	6	42	36	35	37		124	125	45	46	48	48
control-3		234	210	vf	vf	vf	215		2600	2400	80	100	200	1800		15.4	15.2	11.4	15	16.4	16.2		6	6	50	41	41	9		119	117	52	45	49	92
control-4		201	215	vf	vt	vt	vt		2540	2460	40	150	290	360		13.4	13.2	6.2	7.8	8.8	9.4		8	8	63	58	54	53		132	123	64	63	63	66
control-5		220	218	vf	vf	96	150		2150	2200	80	300	1350	1700		13.4	13.6	6.2	9.6	10.4	12.2		6	6	60	45	13	9		118	116	64	50	102	110
control-6		218	282	vf	vf	195	203		2650	2500	40	150	1700	2140		12	12	9.6	9.2	11.8	12		9	9	50	38	12	13		135	115	55	46	94	113
control-7		250	249	vf	vf	101	90		2200	2300	20	50	1020	1500		13.4	14.8	3.4	7.6	15.4	14.6		10	10	67	44	18	18		112	113	68	46	79	110
control-8		266	247	vf	165	312	246		2500	2610	150	1300	1900	2380		14.8	15.2	14.8	14.6	14.8	15.2		7	6	36	12	9	9		121	122	42	94	96	105
Animal #		HR 0(base)	HR 20	HR 40	HR 45	HR 50	HR 55		dP/dt 0(base)	dP/dt 20	dP/dt 40	dP/dt 45	dP/dt 50	dP/dt 55		CF 0(base)	CF 20	CF 40	CF 45	CF 50	CF 55		LVEDP 0(base)	20	40	45	50	55		sBP 0(base)	20	40	45	50	55
E-LF 7.5m-1		274	268	Vf	Vf	VT	VT		2170	2100	20	120	650	300		12.4	12.2	5.6	8	8.2	10.4		9	9	77	52	46	50		107	103	78	58	65	59
E-LF 7.5m-2		201	202	Vf	Vf	183	214		2580	2480	60	120	1520	1880		13.4	14.4	9.8	12.2	13.6	14.2		6	6	59	34	11	10		128	116	61	41	88	97
E-LF 7.5m-3		210	212	vf	vf	vf	VT		2760	2600	80	250	210	300		13.4	14.2	6.4	11.8	13	12.4		9	9	42	52	50	49		140	133	45	62	55	58
E-LF 7.5m-4		218	203	vf	166	131	206		2610	2420	80	1280	1780	2100		14	13.6	8.4	13.2	13.6	13.8		8	8	70	18	16	12		130	122	72	82	110	110
E-LF 7.5m-5		256	248	vf	140	188	212		2250	2100	70	980	1500	1900		12.2	13	10.2	11.2	11.4	12.4		9	9	52	16	14	12		107	104	54	72	82	102
E-LF 7.5m-6		246	237	vf	131	239	253		2520	2520	100	1100	1800	1980		14.2	15	10.8	14.6	14.4	13.4		9	9	52	14	11	11		122	127	55	80	96	100
E-LF 7.5m-7		231	228	vf	vf	174	205		2950	2350	80	80	1180	1420		13.4	13.2	8.4	14.4	13.6	12.8		8	7	26	25	14	9		136	121	32	26	76	84
E-LF 7.5m-8		238	230	vf	vf	132	193		2610	2450	80	400	400	1450		13.2	13.2	8.8	12.2	13.2	11.8		8	8	67	55	49	16		116	117	69	62	70	89
Animal #		HR 0(base)	HR 20	HR 40	HR 45	HR 50	HR 55		dP/dt 0(base)	dP/dt 20	dP/dt 40	dP/dt 45	dP/dt 50	dP/dt 55		CF 0(base)	CF 20	CF 40	CF 45	CF 50	CF 55		LVEDP 0(base)	20	40	45	50	55		sBP 0(base)	20	40	45	50	55
E-LF 15m-1		212	201	133	140	177	172		2950	2960	1680	1850	2100	2480		15.2	14.6	10	14.6	15.2	13.8		9	9	15	17	14	14		142	143	95	117	123	140
E-LF 15m-2		221	212	vf	179	259	252		2550	2600	100	1950	2100	2120		14.8	14.4	11.4	14.8	14.2	15		6	6	44	8	7	6		125	126	47	110	100	105
E-LF 15m-3		230	218	vf	243	272	269		2750	2750	100	2000	2100	2250		15	15.6	9.6	14.4	15.6	15.8		5	5	39	7	6	5		130	130	42	98	97	104
E-LF 15m-4		274	269	vf	vf	187	194		2150	2120	70	200	1400	1800		13.4	12.4	8.4	15.4	14	12.4		6	6	55	45	10	6		107	106	56	50	86	103
E-LF 15m-5		210	202	vf	173	250	221		2680	2600	70	1180	1700	1880		14.4	14.4	12.6	15.2	14.4	12		8	8	41	18	14	13		138	139	45	77	90	97
E-LF 15m-6		210	220	vf	205	208	216		2450	2510	300	1320	1700	1980		13.4	14.2	9.8	12.2	12.8	11.8		8	7	50	16	15	14		128	126	65	83	100	109
E-LF 15m-7		225	220	vf	0	227	259		2920	2880	70	30	2250	2300		13.6	14.2	7.4	12.2	12..8	13.6		7	6	42	16	7	6		143	136	50	17	114	112
E-LF 15m-8		226	218	126	159	256	243		2420	2710	1380	1650	1950	2100		15.6	13.4	12.6	15.2	14.8	14.4		6	5	7	6	6	5		126	131	78	94	96	104
Animal #		HR 0(base)	HR 20	HR 40	HR 45	HR 50	HR 55		dP/dt 0(base)	dP/dt 20	dP/dt 40	dP/dt 45	dP/dt 50	dP/dt 55		CF 0(base)	CF 20	CF 40	CF 45	CF 50	CF 55		LVEDP 0(base)	20	40	45	50	55		sBP 0(base)	20	40	45	50	55
E-LF 30m-1		257	272	vf	126	261	270		2250	2150	60	990	1570	1700		15.2	15.6	11.4	15.6	13.8	13.6		10	10	47	20	16	15		115	108	50	70	86	88
E-LF 30m-2		273	268	vf	115	196	233		2950	2980	100	1200	2100	2480		13.4	14.8	9.4	13.4	12.8	11		7	7	57	24	17	13		126	126	60	84	109	113
E-LF 30m-3		254	260	vf	115	220	231		2820	2680	100	980	1850	2100		16.2	14.7	15	15.2	14.2	14.4		10	9	26	16	12	11		118	108	29	61	75	92
E-LF 30m-4		234	220	vf	137	174	202		2350	2300	50	1700	1900	2010		14.2	15.8	10.2	12.6	13.8	13.8		6	7	54	18	15	13		122	120	55	94	114	115
E-LF 30m-5		254	248	vf	130	229	236		2920	2970	100	1650	2230	2370		14.2	13.6	12.4	13.2	13.4	12.4		10	10	48	26	17	15		133	131	52	106	111	112
E-LF 30m-6		226	224	90	172	180	199		2580	2300	1780	1350	1900	2100		10.2	11.4	7	11.4	11	12		5	5	10	12	9	7		126	120	115	82	102	106
E-LF 30m-7		230	223	vf	116	195	200		3100	2950	120	2200	2200	2310		14.4	15.2	14.2	16	14.4	13		6	8	48	13	12	11		142	140	52	135	113	116
E-LF 30m-8		223	215	vf	100	140	229		2380	2380	50	1800	1800	1900		14	14	8.2	11.2	12.4	11.2		8	6	63	11	12	10		134	131	64	118	110	105
Animal #		HR 0(base)	HR 20	HR 40	HR 45	HR 50	HR 55		dP/dt 0(base)	dP/dt 20	dP/dt 40	dP/dt 45	dP/dt 50	dP/dt 55		CF 0(base)	CF 20	CF 40	CF 45	CF 50	CF 55		LVEDP 0(base)	20	40	45	50	55		sBP 0(base)	20	40	45	50	55
E-LF 60m-1		349	349	vf	121	199	190		2350	2370	120	1500	1980	2140		14.8	16.2	13.4	15.6	14.8	14.2		8	9	55	25	23	22		102	101	58	97	109	113
E-LF 60m-2		271	230	vf	vf	vf	185		2470	2480	80	120	180	1670		13	15	5	10.2	14.1	14		10	10	21	59	47	15		116	127	25	64	52	102
E-LF 60m-3		230	213	vf	268	293	265		2400	2700	50	1600	2010	2150		13.4	14	12.4	15.2	14.2	13.8		7	7	38	9	9	8		122	128	40	75	89	95
E-LF 60m-4		235	229	vf	126	190	221		2250	2410	50	1200	1000	1500		13	14.4	9	12.4	12	13		6	8	60	20	27	20		118	120	62	100	79	86
E-LF 60m-5		244	229	vf	vf	vf	125		2450	2380	80	150	180	1450		12.6	12.6	8.2	12.2	11	11		7	8	36	55	55	27		125	124	38	60	61	105
E-LF 60m-6		216	254	vf	vt	vt	vf		2160	2400	50	360	270	100		9.8	13.6	11.4	13.4	12.4	12.2		10	8	68	43	47	51		120	112	70	50	52	53
E-LF 60m-7		228	206	vf	100	vf	vf		2650	2650	100	1610	350	400		13.4	13.2	7	10.2	12.2	10.2		8	8	72	12	42	48		126	132	74	110	50	59
E-LF 60m-8		265	218	vf	176	223	247		2400	2500	40	1000	1780	2000		14.2	14.2	12.6	16.8	14.2	12.6		9	9	48	14	10	9		108	118	49	64	89	100
E-LF: enteral lactoferrin
CF: coronary flow (mL/min)
dP/dt: maximum left ventricular derivative of pressure development (mmHg/s)
HR: heart rate (bpm)
LVEDP: left ventricular end-diastolic pressure (mmHg)
sBP: systolic blood pressure (mmHg)
vf: ventricular fibrillation
VT: ventricular tachycardia

## Sheet: Enteral groups, western blot
Cardioprotective effects of enteral vs parenteral lactoferrin administration on myocardial ischemia-reperfusion injury in a rat model of stunned myocardium
Keisuke Omiya, Yosuke Nakadate, Takeshi Oguchi, Tamaki Sato, Toru Matsuokaa, Masako Abe, Akiko Kawakami, Takashi Matsukawa, Hiroaki Sato
Table S1. Western blotting in the enteral lactoferrin groups
Total AKT	Integrated value		p-Akt	Integrated value		p-Akt/total Akt			p-Akt/total Akt	The protein ratio of p-Akt/total Akt (of control)
Control enteral-4	155520		Control enteral-4	633		Control enteral-4	0.0041		Control enteral the mean 0.0177	1
Control enteral-6 (Figure3)	122640		Control enteral-6 (Figure3)	1950		Control enteral-6 (Figure3)	0.0159		E-LF 7.5m-1 (Figure3)	0.3729
Control enteral-8	100272		Control enteral-8	3331		Control enteral-8	0.0332		E-LF 7.5m-5	1.5367
E-LF 7.5m-1 (Figure3)	141648		E-LF 7.5m-1 (Figure3)	935		E-LF 7.5m-1 (Figure3)	0.0066		E-LF 7.5m-8	1.3503
E-LF 7.5m-5	117216		E-LF 7.5m-5	3191		E-LF 7.5m-5	0.0272		E-LF 15m-1 (Figure3)	0.4802
E-LF 7.5m-8	116016		E-LF 7.5m-8	2771		E-LF 7.5m-8	0.0239		E-LF 15m-6	1.8305
E-LF 15m-1 (Figure3)	110352		E-LF 15m-1 (Figure3)	938		E-LF 15m-1 (Figure3)	0.0085		E-LF 15m-8	0.1469
E-LF 15m-6	78720		E-LF 15m-6	2552		E-LF 15m-6	0.0324		E-LF 30m-2	1.6441
E-LF 15m-8	106704		E-LF 15m-8	279		E-LF 15m-8	0.0026		E-LF 30m-6	0.4576
E-LF 30m-2	108000		E-LF 30m-2	3142		E-LF 30m-2	0.0291		E-LF 30m-8 (Figure3)	0.3785
E-LF 30m-6	88224		E-LF 30m-6	718		E-LF 30m-6	0.0081		E-LF 60m-2 (Figure3)	0.8192
E-LF 30m-8 (Figure3)	102384		E-LF 30m-8 (Figure3)	681		E-LF 30m-8 (Figure3)	0.0067		E-LF 60m-5	1.5311
E-LF 60m-2 (Figure3)	113664		E-LF 60m-2 (Figure3)	1651		E-LF 60m-2 (Figure3)	0.0145		E-LF 60m-8	0.7119
E-LF 60m-5	84240		E-LF 60m-5	2279		E-LF 60m-5	0.0271
E-LF 60m-8	77664		E-LF 60m-8	977		E-LF 60m-8	0.0126
E-LF: enteral lactoferrin
p-Akt: phospho-protein kinase B
Akt: protein kinase B
The mean of the control p-Akt/total Akt (0.0177) was normalized to 1.
