# Supplementary material for: Cardioprotective effects of enteral vs. parenteral lactoferrin administration on myocardial ischemia-reperfusion injury in a rat model of stunned myocardium
Source: BMC Pharmacol Toxicol. 2022 Oct 14;23:78. doi: 10.1186/s40360-022-00619-w (PMC9563476; doi:10.1186/s40360-022-00619-w)
Supplement: Supplementary file 3 — Supplementary Material 3 [file 40360_2022_619_MOESM3_ESM.xlsx]

## Sheet: Perfusate groups, function
Cardioprotective effects of enteral vs parenteral lactoferrin administration on myocardial ischemia-reperfusion injury in a rat model of stunned myocardium
Keisuke Omiya, Yosuke Nakadate, Takeshi Oguchi, Tamaki Sato, Toru Matsuoka, Masako Abe, Akiko Kawakami, Takashi Matsukawa, Hiroaki Sato
Table S2. Function in the perfusate lactoferrin groups
Animal #		HR 0 (base)	HR 20	HR 40	HR 45	HR 50	HR 55		dP/dt 0 (base)	dP/dt 20	dP/dt 40	dP/dt 45	dP/dt 50	dP/dt 55		CF 0(base)	CF 20	CF 40	CF 45	CF 50	CF 55		LVEDP 0 (base)	20	40	45	50	55		sBP 0 (base)	20	40	45	50	55
control-1		234	223	vf	vf	vf	vf		2690	2580	60	60	100	100		13.2	14.8	9	9.8	10.2	10.2		9	9	55	49	47	49		130	125	58	52	50	53
control-2		330	328	vt	vt	vf	vf		2250	2200	50	150	100	100		18	16.4	14.6	12.8	14	11.8		8	7	48	47	50	54		106	107	51	54	55	57
control-3		220	224	vf	162	243	226		3200	3000	200	1750	2260	2580		16.6	17	16.2	14.4	15.6	12.6		8	8	36	17	14	14		136	129	43	96	103	115
control-4		288	283	vf	132	226	208		2600	2460	100	1050	1520	1780		12.8	15	14.2	12.6	13.6	15.2		6	2	26	8	3	2		120	118	30	64	75	86
control-5		256	243	vf	106	230	244		2800	2820	80	1130	1900	2020		16.2	17	11.4	14.4	15.4	15.4		8	6	40	17	11	10		130	131	44	80	98	107
control-6		266	275	vf	192	206	226		2050	1950	30	720	1330	1520		16	16.6	11.6	17.4	15.2	11.7		10	11	23	20	16	15		100	93	25	53	75	78
control-7		329	283	vf	vf	286	285		2270	2180	80	150	1500	1780		16.4	15.4	8.4	12	14.2	14		8	7	36	25	11	10		107	101	40	34	78	86
control-8		239	233	vf	112	208	217		2800	2800	80	1400	2080	2150		16.2	16	10	11.4	15.2	14.6		10	9	49	16	12	11		130	124	54	91	105	107
Animal #		HR 0 (base)	HR 20	HR 40	HR 45	HR 50	HR 55		dP/dt 0 (base)	dP/dt 20	dP/dt 40	dP/dt 45	dP/dt 50	dP/dt 55		CF 0(base)	CF 20	CF 40	CF 45	CF 50	CF 55		LVEDP 0 (base)	20	40	45	50	55		sBP0 (base)	20	40	45	50	55
P-LF 15-1		263	257	vf	vf	vf	vf		2500	2480	100	200	300	250		15.8	15.2	13.6	13.6	15	14.6		8	8	32	34	33	38		120	118	35	40	45	45
P-LF 15-2		357	340	vf	vf	vf	vf		2100	1950	150	160	200	200		13.2	11.2	8.2	11.4	10.4	10.2		10	11	60	55	55	56		100	94	67	61	62	61
P-LF 15-3		261	290	vf	vf	vf	vf		2060	1820	50	100	120	100		15.2	17.6	13.2	14.8	12.1	14		10	11	55	50	55	57		104	90	57	57	68	62
P-LF 15-4		206	204	vf	130	140	151		3050	3050	100	1400	1920	2120		14	14.2	9.4	14.4	12.2	11.8		8	8	53	15	13	11		146	145	57	85	112	111
P-LF 15-5		298	287	vf	247	270	260		2680	2520	100	1530	1980	2180		15.4	15.8	11.2	16.8	16.4	16		9	8	25	11	8	8		119	112	27	75	88	96
P-LF 15-6		212	183	VT	VT	VT	vf		3180	2720	60	100	350	400		14	13.8	3	5.6	5.4	6		5	5	66	53	47	48		142	132	68	56	60	62
P-LF 15-7		223	223	vf	96	190	191		2600	2550	80	1600	1830	2080		14.2	14	6.4	9.2	11.4	10.4		9	8	68	18	18	15		132	132	69	106	110	118
P-LF 15-8		224	218	vf	vf	130	147		2200	2100	60	150	1650	1680		13.6	13.4	4.8	9.4	12.2	11.2		9	8	52	53	12	10		110	103	53	57	102	102
Animal #		HR 0 (base)	HR 20	HR 40	HR 45	HR 50	HR 55		dP/dt 0 (base)	dP/dt 20	dP/dt 40	dP/dt 45	dP/dt 50	dP/dt 55		CF 0(base)	CF 20	CF 40	CF 45	CF 50	CF 55		LVEDP 0 (base)	20	40	45	50	55		sBP0 (base)	20	40	45	50	55
P-LF 100-1		228	220	vf	227	260	260		2920	2800	100	950	1700	1950		13.2	16	12.6	15.4	10.6	10.8		9	12	41	28	25	25		135	137	46	71	90	105
P-LF 100-2		251	236	vf	vf	vf	vf		2600	2300	40	120	420	800		13.4	15.2	5.2	13.2	13.8	13.2		6	8	49	40	43	37		117	105	53	60	58	68
P-LF 100-3		200	206	vf	93	184	183		2900	2720	180	1320	2100	2180		13.6	15.4	13.2	14.4	13.2	12.2		10	10	33	28	20	20		130	118	38	90	110	110
P-LF 100-4		227	189	vf	153	217	214		2180	2220	80	820	1360	1540		13.4	13.8	11.8	13.8	9.4	10.4		8	8	34	16	12	11		114	120	37	63	80	90
P-LF 100-5		273	270	vf	vf	vf	vf		2500	2150	100	120	150	210		14.8	14	4.8	6.8	8	9.2		6	6	45	35	32	30		106	98	48	38	37	38
P-LF 100-6		239	219	vf	vf	vf	vf		2280	2100	30	100	200	200		15	15.2	7.2	10.8	10.4	11.8		5	5	44	32	30	30		108	105	46	35	37	45
P-LF 100-7		264	294	vf	vf	vf	vf		2350	2310	80	150	200	200		16.4	15.8	14.4	12.2	14	13.6		9	7	62	40	41	42		105	97	65	49	50	48
P-LF 100-8		288	278	vf	153	235	253		2820	2350	100	1520	2000	2120		18	17	13.8	16.4	14.4	15.2		5	5	32	11	8	7		117	99	36	77	89	90
CF: coronary flow (mL/min)
dP/dt: maximum left ventricular derivative of pressure development (mmHg/s)
HR: heart rate (bpm)
LVEDP: left ventricular end-diastolic pressure (mmHg)
P-LF: perfusate lactoferrin
sBP: systolic blood pressure (mmHg)
vf: ventricular fibrillation
VT: ventricular tachycardia

## Sheet: perfusate groups, western blot
Cardioprotective effects of enteral vs parenteral lactoferrin administration on myocardial ischemia-reperfusion injury in a rat model of stunned myocardium
Keisuke Omiya, Yosuke Nakadate, Takeshi Oguchi, Tamaki Sato, Toru Matsuoka, Masako Abe, Akiko Kawakami, Takashi Matsukawa, Hiroaki Sato
Table S2. Western blotting in the perfusate lactoferrin groups
Total Akt	Integrated value		p-Akt	Integrated value		p-Akt/total Akt			p-Akt/total Akt	The protein ratio of p-Akt/total Akt (of control)
Control parenteral-2	34032		Control parenteral-2	479		Control parenteral-2	0.0141		Control parenteral (mean 0.0178)	1
Control parenteral-3	91248		Control parenteral-3	1224		Control parenteral-3	0.0134		P-LF 15-1	0.1517
Control parenteral-8 (Figure 5)	102768		Control parenteral-8 (Figure 5)	2666		Control parenteral-8 (Figure 5)	0.0259		P-LF 15-2	1.2135
P-LF 15-1	116256		P-LF 15-1	315		P-LF 15-1	0.0027		P-LF 15-5 (Figure 5)	0.7079
P-LF 15-2	56976		P-LF 15-2	1234		P-LF 15-2	0.0217		P-LF 100-4	1.0337
P-LF 15-5 (Figure 5)	115488		P-LF 15-5 (Figure 5)	1452		P-LF 15-5 (Figure 5)	0.0126		P-LF 100-6	1.0056
P-LF 100-4	122160		P-LF 100-4	2253		P-LF 100-4	0.0184		P-LF 100-8 (Figure 5)	1.3483
P-LF 100-6	71568		P-LF 100-6	1281		P-LF 100-6	0.0179
P-LF 100-8 (Figure 5)	122112		P-LF 100-8 (Figure 5)	2931		P-LF 100-8 (Figure 5)	0.024
P-LF: perfusate lactoferrin
p-Akt: phospho-protein kinase B
Akt: protein kinase B
The mean of the control p-Akt/total Akt (0.0178) was normalized to 1.
